# Supplementary material for: Risk factors for ectopic pregnancy in a population of Cameroonian women: A case-control study
Source: PLoS One. 2018 Dec 12;13(12):e0207699. doi: 10.1371/journal.pone.0207699 (PMC6291129; doi:10.1371/journal.pone.0207699)
Supplement: S1 Table — (XLS) [file pone.0207699.s001.xls]

## Sheet: Feuil1
GROUP	AGE_CLASSES_1	AGE_CLASSES_2	AGE_CLASSES_3	AGE_CLASSES_4	AGE_CLASSES_5	AGE_CLASSES_6	EDUCATIONAL_LEVEL	PRIMARY_EDUCATIONAL_LEVEL	SECONDARY_EDUATIONAL_LEVEL	SUPERIOR_EDUCATIONAL_LEVEL	PROFSSIONAL_CATEGORY	PROFESSIONAL_CATEGORY_1	PROFESSIONAL_CATEGORY_2	PROFESSIONAL_CATEGORY_3	PROFESSIONAL_CATEGORY_4	MARITAL_STATUS	SMOKING_AT_TIME_OF_CONCEPTION	LMP	MENARCHE	DYSMENORRHEA	DURATION_MONTHS	HEAVY_MENSTRUAL_BLEEDING	DURATION_MONTHS_I	INTERMENSTRUAL_BLEEDING	DURATION_MONTHS_J	OLIGOMENORRHOEA	DURATION_OLIGOMENORRHOEA	PRIOR_STI	TO_CHLAMYDIA	PRIOR_PID	PRIOR_EP	PREVIOUS_INFERTILITY	DOCUMENTED_TUBAL_PATHOLOGY	GRAVIDITY	FULL_TERM_DELIVERIES	PRETERM_DELIVERIES	ABORTION_AND_MISCARRIAGE	LIVING_CHILDREN	NULLIPAROUS	PRIMIPAROUS	PAUCIPAROUS	MULTIPAROUS	PREVIOUS_MISCARRIAGE	PREVIOUS_INDUCED_ABORTION	HISTORY_OF_CESAREAN_SECTION	TUBAL_SURGERY	PELVIC_SURGERY	AGE_FIRST_SEXUAL_INTERCOURSE	FIRST_SEXUAl_INTERCOURSE_1
1	2	2	1	2	2	2	2	2	1	2	2	2	1	2	2	1	2	20092016	16	1	24	2	0	2	0	2	0	1	1	1	2	3	1	2	0	0	2	0	1	2	2	2	2	1	2	2	2	17	2
1	2	1	2	2	2	2	2	2	1	2	3	2	2	1	2	1	1	4092016	12	2	0	2	0	2	0	2	0	1	1	1	2	1	2	5	2	0	3	2	2	2	1	2	1	1	2	1	2	16	2
1	2	1	2	2	2	2	3	2	2	1	4	2	2	2	1	1	2	15092016	14	2	0	2	0	2	0	2	0	1	1	2	2	1	3	2	0	0	2	0	1	2	2	2	2	1	2	2	2	15	1
1	2	1	2	2	2	2	3	2	2	1	4	2	2	2	1	2	1	13072016	15	2	0	2	0	2	0	2	0	2	2	2	2	1	3	3	0	0	3	0	1	2	2	2	2	1	2	2	2	18	2
1	2	2	1	2	2	2	2	2	1	2	3	2	2	1	2	1	2	9092016	14	2	0	2	0	2	0	2	0	1	3	1	2	1	3	6	3	0	3	1	2	2	1	2	2	1	2	2	2	19	2
1	2	1	2	2	2	2	2	2	1	2	1	1	2	2	2	1	2	29082016	15	2	0	2	0	2	0	2	0	1	1	1	2	3	3	4	3	0	1	1	2	2	1	2	1	2	2	2	2	19	2
1	2	1	2	2	2	2	0	2	2	1	4	2	2	2	1	1	1	28082016	13	1	24	2	0	2	0	2	0	1	1	1	2	1	1	1	0	0	1	0	1	2	2	2	2	2	2	2	2	19	2
1	2	1	2	2	2	2	2	2	1	2	2	2	1	2	2	1	2	19102016	14	2	0	2	0	1	18	2	0	1	3	1	2	1	3	5	4	0	1	3	2	2	2	1	2	2	2	2	2	14	1
1	2	1	2	2	2	2	2	2	1	2	3	2	2	1	2	1	2	10102016	11	1	36	2	0	2	0	2	0	1	1	1	2	1	3	2	0	0	2	0	1	2	2	2	2	1	2	2	2	13	1
1	2	2	2	1	2	2	3	2	2	1	2	2	1	2	2	1	2	14102016	15	2	0	2	0	2	0	2	0	1	1	1	1	1	3	5	3	0	2	2	2	2	1	2	2	2	2	2	2	19	2
1	2	2	2	1	2	2	2	2	1	2	4	2	2	2	1	1	1	8102016	11	1	60	2	0	2	0	2	0	1	1	1	2	3	3	7	0	0	3	4	1	2	2	2	1	2	2	2	2	18	2
1	2	2	1	2	2	2	2	2	1	2	2	2	1	2	2	2	2	28092016	15	2	0	2	0	2	0	2	0	1	1	1	2	1	3	5	3	0	2	3	2	2	1	2	1	2	2	2	2	19	2
1	2	2	1	2	2	2	3	2	2	1	4	2	2	2	1	1	2	6102016	12	2	0	2	0	2	0	2	0	1	1	1	2	1	3	7	2	0	5	2	2	2	1	2	2	1	2	2	2	15	1
1	2	2	1	2	2	2	2	2	1	2	4	2	2	2	1	1	2	13112016	13	2	0	2	0	2	0	2	0	2	2	2	2	1	2	4	2	0	2	2	2	2	1	2	1	2	2	2	2	19	2
1	1	2	2	2	2	2	2	2	1	2	3	2	2	1	2	2	1	7112016	16	1	36	1	36	2	0	1	36	1	1	1	2	1	3	3	1	0	2	1	2	1	2	2	2	1	2	2	2	16	2
1	2	2	1	2	2	2	2	2	1	2	4	2	2	2	1	1	2	30112016	14	2	0	2	0	2	0	2	0	1	1	1	2	3	3	4	2	0	1	2	2	2	1	2	2	1	2	2	2	17	2
1	2	1	2	2	2	2	2	2	1	2	3	2	2	1	2	2	2	17112016	12	2	0	2	0	2	0	2	0	1	1	1	1	3	3	4	1	0	3	1	2	1	2	2	2	1	2	1	2	12	1
1	1	2	2	2	2	2	2	2	1	2	4	2	2	2	1	2	2	17122016	12	1	108	2	0	2	0	2	0	1	3	1	2	1	3	2	0	0	1	0	1	2	2	2	1	2	2	2	2	17	2
1	2	2	1	2	2	2	2	2	1	2	3	2	2	1	2	2	2	1122016	13	2	0	2	0	2	0	2	0	1	2	2	2	1	3	3	1	0	2	1	2	1	2	2	2	1	2	2	2	17	2
1	2	2	2	1	2	2	2	2	1	2	3	2	2	1	2	2	2	3122016	15	2	0	2	0	1	24	2	0	1	2	1	2	3	3	4	2	0	2	2	2	2	1	2	2	2	2	2	2	18	2
1	2	2	1	2	2	2	2	2	1	2	3	2	2	1	2	1	2	26122016	16	1	12	2	0	2	0	1	12	1	3	1	2	1	3	3	2	0	1	2	2	2	1	2	2	2	2	2	2	13	1
1	2	1	2	2	2	2	2	2	1	2	4	2	2	2	1	1	2	28082016	13	2	0	2	0	2	0	2	0	1	3	1	2	1	3	3	2	0	0	3	2	2	1	2	2	2	2	2	2	17	2
1	2	2	1	2	2	2	3	2	2	1	1	1	2	2	2	1	2	6122016	13	2	0	2	0	2	0	2	0	1	1	1	2	1	3	3	1	0	1	1	2	1	2	2	2	2	2	2	2	15	1
1	2	2	1	2	2	2	2	2	1	2	2	2	1	2	2	2	1	5122016	14	2	0	2	0	2	0	2	0	1	1	1	2	1	3	5	4	0	1	4	2	2	2	1	2	2	2	2	2	14	1
1	2	2	1	2	2	2	3	2	2	1	3	2	2	1	2	1	2	26112016	11	2	0	2	0	2	0	2	0	1	3	2	2	1	3	4	3	0	1	3	2	2	1	2	2	2	2	2	2	18	2
1	2	2	1	2	2	2	2	2	1	2	2	2	1	2	2	1	2	10112016	16	2	0	2	0	2	0	2	0	1	1	1	2	3	1	5	3	0	2	1	2	2	1	2	1	2	2	2	2	17	2
1	2	1	2	2	2	2	2	2	1	2	4	2	2	2	1	1	1	23122016	14	2	0	2	0	2	0	2	0	1	3	1	2	1	3	2	1	0	1	1	2	1	2	2	2	2	2	2	2	15	1
1	2	1	2	2	2	2	3	2	2	1	4	2	2	2	1	2	2	20012017	12	1	132	2	0	2	0	1	132	2	2	2	2	1	2	1	0	0	1	0	1	2	2	2	2	2	2	2	2	18	2
1	2	2	1	2	2	2	2	2	1	2	3	2	2	1	2	2	2	22122016	13	1	48	1	48	1	48	2	0	1	1	1	2	1	1	4	2	0	2	1	2	2	1	2	2	1	2	2	2	17	2
1	2	2	1	2	2	2	1	1	2	2	3	2	2	1	2	1	2	27122016	15	2	0	2	0	2	0	2	0	1	2	1	2	3	3	5	2	0	3	2	2	2	1	2	1	1	2	2	2	16	2
1	2	1	2	2	2	2	2	2	1	2	3	2	2	1	2	1	1	20122016	12	1	24	2	0	1	24	2	0	1	1	1	2	3	3	4	2	0	2	1	2	2	1	2	1	2	2	2	2	16	2
1	2	2	1	2	2	2	3	2	2	1	2	2	1	2	2	2	2	24122016	16	2	0	2	0	2	0	2	0	1	1	1	2	1	2	4	2	0	2	2	2	2	1	2	2	1	2	2	2	22	2
1	2	2	1	2	2	2	2	2	1	2	3	2	2	1	2	1	1	4012017	16	1	180	2	0	2	0	2	0	1	1	1	2	3	3	5	0	0	5	0	1	2	2	2	1	2	2	2	2	22	2
1	2	1	2	2	2	2	3	2	2	1	2	2	1	2	2	1	1	2012017	14	2	0	2	0	2	0	2	0	2	2	2	2	1	3	4	2	0	2	2	2	2	1	2	2	1	2	2	2	18	2
1	2	2	2	1	2	2	1	1	2	2	4	2	2	2	1	1	2	14122017	14	2	0	2	0	2	0	2	0	1	1	1	2	1	3	7	5	0	2	5	2	2	2	1	2	1	2	2	2	15	1
1	2	2	2	2	2	1	2	2	1	2	4	2	2	2	1	1	2	2022017	14	1	384	2	0	2	0	2	0	1	1	1	2	3	2	7	6	0	1	6	2	2	2	1	2	2	2	2	2	14	1
1	1	2	2	2	2	2	2	2	1	2	3	2	2	1	2	1	2	28082016	12	2	0	2	0	2	0	2	0	2	2	2	2	1	2	4	3	0	1	3	2	2	1	2	2	2	2	2	2	13	1
1	2	1	2	2	2	2	2	2	1	2	4	2	2	2	1	1	2	29012017	15	1	108	2	0	2	0	2	0	1	1	1	2	1	3	5	4	0	1	4	2	2	2	1	2	2	2	2	2	17	2
1	2	2	1	2	2	2	1	1	2	2	3	2	2	1	2	1	2	25012017	15	2	0	2	0	2	0	2	0	1	1	1	2	1	3	5	4	0	1	4	2	2	2	1	2	2	2	2	2	16	2
1	2	2	1	2	2	2	1	1	2	2	4	2	2	2	1	1	1	14012017	16	2	0	2	0	2	0	2	0	1	3	1	2	3	3	4	3	0	1	3	2	2	1	2	2	2	2	2	2	18	2
1	2	2	2	1	2	2	1	1	2	2	4	2	2	2	1	1	2	26122016	15	1	204	2	0	1	168	2	0	1	3	1	2	1	3	9	4	1	4	5	2	2	2	1	1	1	2	2	2	15	1
1	2	2	1	2	2	2	3	2	2	1	2	2	1	2	2	1	2	14012017	14	2	0	2	0	2	0	2	0	1	1	2	2	1	3	4	1	1	2	2	2	1	2	2	1	2	2	2	2	17	2
1	2	2	1	2	2	2	3	2	2	1	2	2	1	2	2	2	1	3012017	14	2	0	2	0	2	0	2	0	1	1	1	2	1	3	6	2	0	4	2	2	2	1	2	2	1	2	2	2	15	1
1	2	2	2	1	2	2	1	1	2	2	3	2	2	1	2	1	2	1012017	15	2	0	2	0	2	0	2	0	1	1	1	1	2	2	6	1	0	5	1	2	1	2	2	1	2	2	1	2	16	2
1	2	1	2	2	2	2	1	1	2	2	3	2	2	1	2	1	2	20122016	12	2	0	2	0	2	0	2	0	2	2	2	2	3	3	3	2	0	1	2	2	2	1	2	2	2	2	2	2	16	2
1	2	1	2	2	2	2	3	2	2	1	4	2	2	2	1	2	2	24122016	15	2	0	2	0	2	0	2	0	2	2	2	2	3	3	3	0	0	3	0	1	2	2	2	1	1	2	2	2	18	2
1	2	1	2	2	2	2	1	1	2	2	4	2	2	2	1	1	2	30012017	13	1	96	2	0	2	0	2	0	1	2	1	2	1	3	5	3	0	1	2	2	2	1	2	2	1	2	2	2	14	1
1	2	1	2	2	2	2	3	2	2	1	3	2	2	1	2	1	2	14112016	14	2	0	2	0	2	0	2	0	1	1	2	2	3	3	5	1	0	3	1	2	1	2	2	1	1	2	2	2	18	2
1	2	1	2	2	2	2	3	2	2	1	4	2	2	2	1	1	2	25022017	14	2	0	2	0	2	0	2	0	1	2	1	2	1	3	3	0	0	3	0	1	2	2	2	1	1	2	2	2	22	2
1	2	2	1	2	2	2	2	2	1	2	4	2	2	2	1	1	2	19012017	11	2	0	2	0	2	0	2	0	1	2	1	2	1	3	4	2	0	2	2	2	2	1	2	1	2	2	2	2	20	2
1	1	2	2	2	2	2	2	2	1	2	4	2	2	2	1	2	2	23012017	13	1	156	2	0	2	0	2	0	1	1	1	2	1	1	2	0	0	2	0	1	2	2	2	1	2	2	2	2	17	2
1	2	2	1	2	2	2	1	1	2	2	3	2	2	1	2	1	2	4022017	15	2	0	2	0	2	0	2	0	1	1	1	2	1	3	5	3	0	1	3	2	2	1	2	2	1	2	2	2	16	2
1	2	2	1	2	2	2	2	2	1	2	1	1	2	2	2	1	2	3022017	14	2	0	1	24	1	24	1	24	1	2	2	2	1	3	5	2	0	3	2	2	2	1	2	2	1	2	2	2	14	1
1	1	2	2	2	2	2	2	2	1	2	4	2	2	2	1	2	2	12022017	15	2	0	2	0	2	0	2	0	3	3	2	2	1	3	1	0	0	1	0	1	2	2	2	2	2	2	2	2	19	2
1	2	2	2	2	1	2	2	2	1	2	3	2	2	1	2	1	2	12022017	12	2	0	2	0	1	12	2	0	1	1	2	2	1	3	10	3	0	6	3	2	2	1	2	1	1	2	2	2	18	2
1	2	2	1	2	2	2	3	2	2	1	2	2	1	2	2	2	2	1012017	13	2	0	2	0	2	0	2	0	1	1	1	2	1	3	3	1	0	2	1	2	1	2	2	2	1	2	2	2	16	2
1	2	2	2	2	1	2	2	2	1	2	3	2	2	1	2	1	2	20012017	17	2	0	1	72	1	72	2	0	2	2	2	2	1	3	5	3	0	2	3	2	2	1	2	1	1	2	2	2	17	2
1	2	2	2	2	1	2	2	2	1	2	3	2	2	1	2	1	2	21022017	14	2	0	1	60	1	60	1	60	1	1	1	2	2	3	8	4	0	4	4	2	2	2	1	1	2	2	2	2	14	1
1	2	2	1	2	2	2	2	2	1	2	2	2	1	2	2	1	2	17022017	17	2	0	2	0	2	0	2	0	1	2	2	2	1	3	4	2	0	1	2	2	2	1	2	2	1	2	2	2	19	2
1	2	2	1	2	2	2	1	1	2	2	3	2	2	1	2	1	1	5122017	18	1	120	2	0	1	120	2	0	1	1	1	2	2	1	1	0	0	1	0	1	2	2	2	2	2	2	2	2	19	2
1	2	2	2	1	2	2	2	2	1	2	3	2	2	1	2	1	2	20022017	14	2	0	2	0	2	0	2	0	1	2	1	2	1	2	3	2	0	1	2	2	2	1	2	2	2	1	2	2	16	2
1	2	2	1	2	2	2	2	2	1	2	3	2	2	1	2	2	2	26012017	16	2	0	2	0	2	0	2	0	1	1	1	2	3	3	3	1	0	2	1	2	1	2	2	1	2	2	2	2	17	2
1	2	2	1	2	2	2	2	2	1	2	3	2	2	1	2	1	2	8022017	15	2	0	2	0	2	0	2	0	1	2	2	2	1	3	7	5	0	2	4	2	2	2	1	1	2	2	2	2	17	2
1	2	2	2	2	1	2	2	2	1	2	3	2	2	1	2	2	2	8032017	14	2	0	2	0	2	0	2	0	2	2	2	2	1	3	7	5	0	1	5	2	2	2	1	2	1	2	2	2	18	2
1	2	2	1	2	2	2	1	1	2	2	4	2	2	2	1	1	1	4012017	13	2	0	2	0	2	0	2	0	1	1	1	2	2	3	4	0	0	4	0	1	2	2	2	1	2	2	2	2	15	1
1	2	2	1	2	2	2	2	2	1	2	3	2	2	1	2	1	1	27122016	13	2	0	1	6	1	6	2	0	1	1	2	2	1	2	7	5	0	2	5	2	2	2	1	2	1	2	2	2	16	2
1	2	2	1	2	2	2	2	2	1	2	3	2	2	1	2	1	1	20022017	15	1	168	2	0	2	0	2	0	1	1	1	1	3	3	3	1	0	1	1	2	1	2	2	2	2	2	1	2	17	2
1	1	2	2	2	2	2	2	2	1	2	4	2	2	2	1	1	2	24022017	12	1	120	1	120	2	0	2	0	2	2	2	2	1	3	3	2	0	1	0	2	2	1	2	2	2	2	2	2	10	1
1	2	2	2	1	2	2	2	2	1	2	3	2	2	1	2	1	1	14022017	9	2	0	2	0	2	0	2	0	1	1	1	2	2	3	1	0	0	1	0	1	2	2	2	2	2	2	2	2	15	1
1	1	2	2	2	2	2	3	2	2	1	4	2	2	2	1	2	2	26122016	17	1	61	2	0	2	0	1	60	1	3	2	2	1	3	2	0	0	2	0	1	2	2	2	2	1	2	2	2	17	2
1	2	2	1	2	2	2	2	2	1	2	3	2	2	1	2	2	1	15022017	15	2	0	2	0	2	0	2	0	1	1	1	2	3	3	6	1	0	5	1	2	1	2	2	1	1	2	2	2	15	1
1	1	2	2	2	2	2	2	2	1	2	4	2	2	2	1	2	2	23012017	13	2	0	2	0	2	0	2	0	1	3	1	2	1	3	2	0	0	2	0	1	2	2	2	1	2	2	2	2	15	1
1	2	2	2	1	2	2	1	1	2	2	4	2	2	2	1	1	2	11022017	16	2	0	2	0	2	0	2	0	1	3	1	2	1	3	4	3	0	1	3	2	2	1	2	2	2	2	2	2	16	2
1	2	2	2	1	2	2	2	2	1	2	4	2	2	2	1	1	2	17022017	13	2	0	2	0	2	0	2	0	1	3	1	2	3	3	3	1	0	2	1	2	1	2	2	1	2	2	2	2	17	2
1	2	2	1	2	2	2	2	2	1	2	3	2	2	1	2	1	2	16012017	14	2	0	2	0	2	0	2	0	1	1	1	2	3	3	4	3	0	1	2	2	2	1	2	2	2	2	2	2	12	1
1	2	2	1	2	2	2	3	2	2	1	3	2	2	1	2	2	1	4022017	14	2	0	2	0	2	0	2	0	1	1	2	2	2	2	7	1	0	6	1	2	1	2	2	1	1	2	2	1	16	2
1	1	2	2	2	2	2	2	2	1	2	4	2	2	2	1	1	2	15022017	14	2	0	2	0	2	0	2	0	3	3	2	2	1	3	2	1	0	1	1	2	1	2	2	2	2	2	2	2	17	2
1	2	1	2	2	2	2	2	2	1	2	4	2	2	2	1	1	2	13122016	12	2	0	2	0	2	0	2	0	1	1	1	1	3	1	4	1	0	3	1	2	1	2	2	2	1	2	1	2	15	1
1	2	2	2	1	2	2	2	2	1	2	3	2	2	1	2	2	2	4022017	12	2	0	2	0	2	0	2	0	1	1	1	2	3	3	3	1	0	2	1	2	1	2	2	2	1	1	2	2	20	2
1	2	2	2	1	2	2	2	2	1	2	3	2	2	1	2	1	2	26022017	9	2	0	2	0	2	0	2	0	1	1	1	2	3	3	7	5	0	2	4	2	2	2	1	1	2	2	2	2	13	1
1	2	2	2	2	1	2	2	2	1	2	3	2	2	1	2	1	2	10112016	22	2	0	2	0	2	0	2	0	1	1	2	2	1	3	6	3	0	3	3	2	2	1	2	1	1	2	2	2	18	2
1	2	2	1	2	2	2	2	2	1	2	3	2	2	1	2	1	2	1102016	13	1	60	2	0	2	0	2	0	1	1	1	2	2	3	1	0	0	1	0	1	2	2	2	2	2	2	2	2	16	2
1	2	1	2	2	2	2	1	1	2	2	3	2	2	1	2	1	2	8092016	18	2	0	2	0	2	0	2	0	1	1	1	2	2	3	2	0	0	2	0	1	2	2	2	1	2	2	2	2	18	2
2	1	2	2	2	2	2	2	2	1	2	4	2	2	2	1	2	2	13072016	14	2	0	2	0	2	0	2	0	2	2	2	2	1	3	0	0	0	0	0	1	2	2	2	2	2	2	2	2	14	1
2	2	2	1	2	2	2	2	2	1	2	4	2	2	2	1	1	1	24072016	17	2	0	2	0	2	0	2	0	1	2	2	2	1	3	5	3	0	1	4	2	2	1	2	1	2	2	2	2	17	2
2	2	2	1	2	2	2	3	2	2	1	4	2	2	2	1	1	2	22072016	15	2	0	2	0	2	0	2	0	2	2	2	2	1	3	2	1	0	0	1	2	1	2	2	2	2	2	2	2	17	2
2	2	1	2	2	2	2	3	2	2	1	4	2	2	2	1	2	2	28082016	14	1	108	2	0	2	0	2	0	1	3	2	2	1	3	2	0	0	1	0	1	2	2	2	1	2	2	2	2	29	2
2	2	2	1	2	2	2	3	2	2	1	2	2	1	2	2	1	2	16072016	15	2	0	2	0	2	0	2	0	2	2	2	2	1	3	2	1	0	0	1	2	1	2	2	2	2	2	2	2	29	2
2	2	2	2	2	1	2	1	1	2	2	4	2	2	2	1	1	1	7082016	17	2	0	2	0	2	0	2	0	1	1	2	2	3	3	9	4	0	4	4	2	2	2	1	1	2	2	2	2	22	2
2	1	2	2	2	2	2	2	2	1	2	4	2	2	2	1	1	2	19092016	13	2	0	2	0	2	0	2	0	2	2	2	2	2	3	1	0	0	0	0	1	2	2	2	2	2	2	2	2	19	2
2	2	2	2	1	2	2	3	2	2	1	2	2	1	2	2	2	2	28072016	13	2	0	2	0	2	0	2	0	2	2	2	2	1	2	4	3	0	0	2	2	2	1	2	2	2	2	2	2	17	2
2	2	2	1	2	2	2	2	2	1	2	3	2	2	1	2	1	2	15082016	16	2	0	2	0	2	0	2	0	2	2	2	2	1	3	3	2	0	0	2	2	2	1	2	2	2	2	2	2	16	2
2	1	2	2	2	2	2	2	2	1	2	4	2	2	2	1	1	2	23072016	11	2	0	2	0	2	0	2	0	2	2	2	2	2	3	1	0	0	0	0	1	2	2	2	2	2	2	2	2	18	2
2	2	1	2	2	2	2	1	1	2	2	3	2	2	1	2	1	2	23082016	13	2	0	2	0	2	0	2	0	1	2	2	2	1	3	4	3	0	1	2	2	2	1	2	1	2	2	2	2	19	2
2	2	1	2	2	2	2	2	2	1	2	3	2	2	1	2	1	2	28082016	14	1	18	1	18	1	18	2	0	1	1	2	2	1	3	3	2	0	0	2	2	2	1	2	2	2	2	2	2	18	2
2	2	1	2	2	2	2	2	2	1	2	4	2	2	2	1	1	2	28082016	14	2	0	2	0	2	0	2	0	1	1	1	2	3	3	5	2	0	2	2	2	2	1	2	2	1	2	2	2	14	1
2	2	2	1	2	2	2	3	2	2	1	3	2	2	1	2	1	2	30072016	13	1	180	2	0	2	0	2	0	1	2	2	2	1	3	2	0	0	1	0	1	2	2	2	2	1	2	2	2	14	1
2	2	1	2	2	2	2	2	2	1	2	4	2	2	2	1	1	2	19082016	10	2	0	2	0	2	0	2	0	1	2	2	2	1	3	2	1	0	0	1	2	1	2	2	2	2	2	2	2	16	2
2	1	2	2	2	2	2	2	2	1	2	3	2	2	1	2	1	2	11092016	15	2	0	2	0	2	0	1	3	1	2	2	2	1	3	2	0	0	1	0	1	2	2	2	1	2	2	2	2	16	2
2	2	1	2	2	2	2	2	2	1	2	3	2	2	1	2	1	2	30082016	12	2	0	2	0	2	0	2	0	1	2	2	2	2	3	1	0	0	0	0	1	2	2	2	2	2	2	2	2	20	2
2	2	1	2	2	2	2	3	2	2	1	4	2	2	2	1	1	1	4092016	13	1	144	2	0	2	0	2	0	1	1	2	2	1	3	3	1	0	1	1	2	1	2	2	1	2	2	2	2	19	2
2	2	1	2	2	2	2	3	2	2	1	4	2	2	2	1	2	2	27092016	14	1	182	2	0	2	0	2	0	2	2	2	2	1	3	1	0	0	0	0	1	2	2	2	2	2	2	2	2	16	2
2	2	2	1	2	2	2	3	2	2	1	2	2	1	2	2	1	2	4082016	11	1	240	2	0	2	0	2	0	2	2	2	2	1	3	3	1	0	1	1	2	1	2	2	2	1	2	2	2	23	2
2	1	2	2	2	2	2	2	2	1	2	4	2	2	2	1	2	2	4082016	13	2	0	2	0	2	0	2	0	1	1	2	2	1	3	3	0	0	2	0	1	2	2	2	1	2	2	2	2	15	1
2	2	2	1	2	2	2	2	2	1	2	4	2	2	2	1	1	2	25082016	14	2	0	2	0	2	0	2	0	1	3	1	2	1	1	4	3	0	0	3	2	2	1	2	2	2	2	2	2	17	2
2	2	1	2	2	2	2	3	2	2	1	4	2	2	2	1	2	2	19082016	13	2	0	2	0	2	0	2	0	2	2	2	2	1	2	1	0	0	0	0	1	2	2	2	2	2	2	2	2	21	2
2	1	2	2	2	2	2	3	2	2	1	4	2	2	2	1	1	2	2092016	14	1	96	2	0	2	0	2	0	1	1	2	2	3	3	3	0	0	2	0	1	2	2	2	1	2	2	2	2	18	2
2	2	1	2	2	2	2	2	2	1	2	4	2	2	2	1	1	2	23082016	16	2	0	2	0	2	0	2	0	1	2	2	2	1	3	4	2	0	1	2	2	2	1	2	2	1	2	2	2	20	2
2	2	1	2	2	2	2	2	2	1	2	3	2	2	1	2	1	2	7082016	14	2	0	2	0	2	0	2	0	2	2	2	2	2	2	2	1	0	0	1	2	1	2	2	2	2	2	2	2	16	2
2	2	1	2	2	2	2	3	2	2	1	4	2	2	2	1	1	2	18082016	11	1	156	2	0	2	0	2	0	1	2	1	2	1	1	2	0	0	1	0	1	2	2	2	2	1	2	2	2	18	2
2	2	1	2	2	2	2	3	2	2	1	4	2	2	2	1	2	1	9092016	12	1	24	2	0	2	0	2	0	2	2	2	2	1	3	1	0	0	0	0	1	2	2	2	2	2	2	2	2	21	2
2	2	2	2	1	2	2	2	2	1	2	3	2	2	1	2	1	2	17082016	14	1	276	1	84	1	84	2	0	1	1	2	2	3	3	3	2	0	0	2	2	2	1	2	2	2	2	2	2	15	1
2	2	1	2	2	2	2	3	2	2	1	4	2	2	2	1	1	2	6092016	14	1	120	2	0	2	0	2	0	2	2	2	2	1	2	1	0	0	0	0	1	2	2	2	2	2	2	2	2	23	2
2	1	2	2	2	2	2	3	2	2	1	4	2	2	2	1	2	2	11082016	14	1	96	2	0	2	0	2	0	1	2	2	2	1	3	1	0	0	0	0	1	2	2	2	2	2	2	2	2	19	2
2	2	2	1	2	2	2	2	2	1	2	4	2	2	2	1	1	1	2092016	16	2	0	2	0	2	0	2	0	2	2	2	2	3	3	4	3	0	0	3	2	2	1	2	2	2	2	2	2	16	2
2	2	1	2	2	2	2	3	2	2	1	2	2	1	2	2	1	2	27082016	13	2	0	2	0	2	0	2	0	2	2	2	2	1	3	1	0	0	0	0	1	2	2	2	2	2	2	2	2	15	1
2	2	2	1	2	2	2	3	2	2	1	4	2	2	2	1	2	2	3092016	12	1	204	2	0	2	0	2	0	2	2	2	2	1	2	4	1	0	2	1	2	1	2	2	2	1	2	2	2	21	2
2	2	2	1	2	2	2	2	2	1	2	3	2	2	1	2	1	2	26122016	14	2	0	2	0	2	0	2	0	1	1	1	1	3	1	4	1	0	2	0	2	1	2	2	1	2	2	2	2	14	1
2	2	1	2	2	2	2	3	2	2	1	4	2	2	2	1	1	2	25082016	16	1	108	2	0	2	0	2	0	2	2	2	2	1	3	1	0	0	0	0	1	2	2	2	2	2	2	2	2	20	2
2	2	2	1	2	2	2	2	2	1	2	4	2	2	2	1	1	2	25072016	12	2	0	2	0	2	0	2	0	1	2	1	2	1	1	3	1	9	1	1	2	1	2	2	1	2	2	2	2	14	1
2	2	2	2	1	2	2	2	2	1	2	3	2	2	1	2	1	2	27092016	16	2	0	2	0	2	0	2	0	2	2	2	2	1	3	7	5	0	1	5	2	2	2	1	1	2	1	2	2	22	2
2	1	2	2	2	2	2	2	2	1	2	4	2	2	2	1	1	2	28082016	14	2	0	2	0	2	0	2	0	1	1	2	2	1	3	3	1	0	1	1	2	1	2	2	1	2	2	2	2	15	1
2	2	2	1	2	2	2	2	2	1	2	4	2	2	2	1	1	2	1092016	12	1	192	2	0	2	0	2	0	1	2	2	2	1	3	4	1	0	2	1	2	1	2	2	1	1	2	2	2	16	2
2	2	2	1	2	2	2	2	2	1	2	4	2	2	2	1	1	2	28092016	13	2	0	2	0	2	0	2	0	2	2	2	2	1	3	5	4	0	0	4	2	2	2	1	2	2	2	2	2	15	1
2	2	2	2	1	2	2	1	1	2	2	3	2	2	1	2	2	2	13092016	15	2	0	2	0	2	0	2	0	2	2	2	2	1	3	5	3	0	2	2	2	2	1	2	2	1	2	2	2	16	2
2	2	2	1	2	2	2	3	2	2	1	4	2	2	2	1	1	2	10092016	13	2	0	2	0	2	0	2	0	1	2	2	2	1	3	5	4	0	0	4	2	2	2	1	2	2	2	2	2	20	2
2	2	2	1	2	2	2	1	1	2	2	4	2	2	2	1	1	2	29092016	13	1	204	2	0	2	0	2	0	1	1	2	2	1	3	3	2	0	0	2	2	2	1	2	2	2	2	2	2	16	2
2	2	2	1	2	2	2	3	2	2	1	4	2	2	2	1	1	2	26092016	12	1	204	2	0	2	0	2	0	1	2	2	2	1	2	1	0	0	0	0	1	2	2	2	2	2	2	2	2	19	2
2	2	1	2	2	2	2	3	2	2	1	4	2	2	2	1	1	2	17092016	12	2	0	2	0	2	0	2	0	2	2	2	2	1	3	2	1	0	0	1	2	1	2	2	2	2	2	2	2	25	2
2	2	1	2	2	2	2	3	2	2	1	4	2	2	2	1	1	2	29092016	22	2	0	2	0	2	0	2	0	2	2	2	2	1	3	2	1	0	0	1	2	1	2	2	2	2	2	2	2	18	2
2	2	2	1	2	2	2	3	2	2	1	2	2	1	2	2	1	2	14092016	16	1	168	1	168	2	0	2	0	1	1	2	2	2	2	2	0	1	0	1	2	1	2	2	2	2	1	2	2	21	2
2	2	2	1	2	2	2	2	2	1	2	4	2	2	2	1	1	2	8092016	13	2	0	2	0	2	0	2	0	1	2	2	2	3	3	1	1	0	1	1	2	1	2	2	2	1	2	2	2	19	2
2	2	2	1	2	2	2	2	2	1	2	2	2	1	2	2	1	2	30092016	12	2	0	2	0	2	0	2	0	1	1	2	2	1	3	4	2	0	1	1	2	2	1	2	1	2	1	2	2	18	2
2	2	2	2	1	2	2	2	2	1	2	4	2	2	2	1	1	2	21092016	13	2	0	2	0	2	0	2	0	1	2	2	2	1	2	7	6	0	0	6	2	2	2	1	2	2	2	2	2	16	2
2	2	2	1	2	2	2	2	2	1	2	3	2	2	1	2	1	2	6102016	15	2	0	2	0	2	0	2	0	2	2	2	2	1	2	6	4	0	1	3	2	2	2	1	1	2	1	2	2	19	2
2	2	2	2	1	2	2	3	2	2	1	2	2	1	2	2	1	2	21102016	12	2	0	2	0	2	0	2	0	2	2	2	2	1	2	4	1	0	2	1	2	1	2	2	1	1	2	2	2	18	2
2	2	2	2	1	2	2	3	2	2	1	1	1	2	2	2	1	2	22092016	15	2	0	2	0	2	0	2	0	2	2	2	2	1	2	3	0	1	1	1	2	1	2	2	2	1	2	2	2	18	2
2	2	1	2	2	2	2	3	2	2	1	4	2	2	2	1	2	2	2112016	12	1	48	2	0	2	0	1	48	1	2	1	2	1	1	2	0	0	1	0	1	2	2	2	1	2	2	2	2	15	1
2	2	1	2	2	2	2	2	2	1	2	4	2	2	2	1	1	2	8092016	13	2	0	2	0	2	0	2	0	1	2	2	2	1	3	1	0	0	0	0	1	2	2	2	2	2	2	2	2	21	2
2	2	2	1	2	2	2	3	2	2	1	2	2	1	2	2	1	2	16092016	16	2	0	2	0	2	0	2	0	2	2	2	2	1	2	4	2	0	1	2	2	2	1	2	2	1	2	2	2	16	2
2	2	1	2	2	2	2	3	2	2	1	4	2	2	2	1	2	1	28102016	13	1	168	2	0	2	0	2	0	2	2	2	2	1	2	2	0	0	1	0	1	2	2	2	2	1	2	2	2	20	2
2	2	2	2	1	2	2	2	2	1	2	2	2	1	2	2	1	2	7092016	14	2	0	2	0	2	0	2	0	1	1	1	2	1	1	3	2	0	0	3	2	2	1	2	2	2	2	2	2	20	2
2	2	2	2	2	2	1	2	2	1	2	2	2	1	2	2	1	2	18102016	16	2	0	2	0	2	0	2	0	1	2	2	2	1	2	8	5	0	2	5	2	2	2	1	1	1	2	2	2	17	2
2	2	1	2	2	2	2	3	2	2	1	4	2	2	2	1	2	1	28102016	13	1	168	2	0	2	0	2	0	1	1	1	2	1	3	2	0	0	1	0	1	2	2	2	2	1	2	2	2	20	2
2	2	2	1	2	2	2	2	2	1	2	3	2	2	1	2	2	2	21112016	13	2	0	2	0	2	0	2	0	1	2	1	2	1	3	2	1	0	0	0	2	1	2	2	2	2	2	2	2	20	2
2	2	2	1	2	2	2	2	2	1	2	4	2	2	2	1	1	2	19102016	14	1	216	2	0	2	0	2	0	1	2	2	2	1	3	6	1	0	5	1	2	1	2	2	1	1	2	2	2	18	2
2	2	2	2	1	2	2	3	2	2	1	2	2	1	2	2	1	2	20102016	12	2	0	2	0	2	0	2	0	2	2	2	2	1	2	2	1	0	0	1	2	1	2	2	2	2	2	2	2	21	2
2	2	2	2	2	1	2	3	2	2	1	3	2	2	1	2	1	1	30102016	14	2	0	2	0	2	0	1	288	1	2	2	2	1	3	6	3	0	2	3	2	2	1	2	1	1	2	2	2	20	2
2	2	2	2	1	2	2	3	2	2	1	2	2	1	2	2	1	2	8112016	15	1	228	2	0	2	0	1	6	1	1	2	2	1	2	6	2	0	3	2	2	2	1	2	1	1	1	2	2	19	2
2	2	2	1	2	2	2	1	1	2	2	3	2	2	1	2	2	1	4122016	14	2	0	2	0	1	24	2	0	1	1	1	2	1	2	2	1	0	0	1	2	1	2	2	2	2	2	2	2	18	2
2	2	1	2	2	2	2	2	2	1	2	3	2	2	1	2	1	2	18112016	15	2	0	2	0	2	0	2	0	1	1	2	2	1	3	2	1	0	0	1	2	1	2	2	2	2	2	2	2	16	2
2	2	2	1	2	2	2	2	2	1	2	3	2	2	1	2	1	2	22102016	15	2	0	2	0	2	0	2	0	1	1	2	2	2	2	2	0	0	1	0	1	2	2	2	1	2	2	2	2	16	2
2	2	2	1	2	2	2	2	2	1	2	2	2	1	2	2	1	2	17112016	13	2	0	2	0	2	0	2	0	1	1	2	2	1	2	5	1	0	3	1	2	1	2	2	1	1	2	2	2	14	1
2	2	1	2	2	2	2	3	2	2	1	4	2	2	2	1	1	2	9112016	12	2	0	2	0	2	0	2	0	1	1	2	2	1	2	3	0	0	2	0	1	2	2	2	1	2	2	2	2	19	2
2	2	2	2	1	2	2	3	2	2	1	2	2	1	2	2	1	2	7102016	14	2	0	2	0	2	0	2	0	2	2	2	2	1	2	4	3	0	0	3	2	2	1	2	2	2	2	2	2	18	2
2	1	2	2	2	2	2	3	2	2	1	4	2	2	2	1	1	2	21102016	12	2	0	2	0	2	0	2	0	1	2	2	2	1	3	4	1	0	2	1	2	1	2	2	2	1	2	2	2	16	2
2	2	2	1	2	2	2	3	2	2	1	1	1	2	2	2	1	1	7112016	14	2	0	2	0	2	0	2	0	1	1	2	2	1	3	3	2	0	0	2	2	2	1	2	2	2	2	2	2	16	2
2	1	2	2	2	2	2	3	2	2	1	4	2	2	2	1	2	2	30102016	14	2	0	2	0	2	0	2	0	1	2	2	2	1	2	1	0	0	0	0	1	2	2	2	2	2	2	2	2	20	2
2	2	1	2	2	2	2	2	2	1	2	4	2	2	2	1	1	1	15092016	14	1	48	2	0	1	48	2	0	1	2	2	2	1	3	2	1	0	0	1	2	1	2	2	2	2	2	2	2	15	1
2	2	1	2	2	2	2	3	2	2	1	4	2	2	2	1	1	2	20092016	10	1	168	2	0	2	0	2	0	2	2	2	2	1	2	1	0	0	0	0	1	2	2	2	2	2	2	2	2	21	2
2	2	2	1	2	2	2	2	2	1	2	4	2	2	2	1	1	2	26102016	14	2	0	2	0	2	0	2	0	1	2	2	2	2	3	73	3	0	3	3	2	2	1	2	1	2	2	2	2	19	2
2	2	1	2	2	2	2	2	2	1	2	3	2	2	1	2	1	2	10112016	14	1	48	2	0	1	48	1	48	1	1	1	2	3	3	4	1	1	1	2	2	2	1	2	2	1	2	2	2	18	2
2	1	2	2	2	2	2	2	2	1	2	3	2	2	1	2	1	2	21102017	14	2	0	2	0	2	0	2	0	1	1	1	2	3	3	2	1	0	0	1	2	1	2	2	2	2	2	2	2	16	2
2	2	2	2	2	2	1	2	2	1	2	3	2	2	1	2	1	2	17112016	14	2	0	2	0	2	0	2	0	2	2	2	2	1	2	6	5	0	0	5	2	2	2	1	2	2	2	2	2	18	2
2	2	1	2	2	2	2	3	2	2	1	1	1	2	2	2	1	2	24092016	14	2	0	2	0	2	0	2	0	2	2	2	2	1	2	4	2	1	0	3	2	2	1	2	2	2	2	2	2	19	2
2	2	2	2	1	2	2	3	2	2	1	1	1	2	2	2	1	2	14112016	12	2	0	2	0	1	24	2	0	2	2	2	2	1	2	2	1	0	0	1	2	1	2	2	2	2	2	2	2	17	2
2	2	1	2	2	2	2	2	2	1	2	4	2	2	2	1	1	1	8082016	13	2	0	2	0	2	0	2	0	2	2	2	2	1	3	4	1	1	1	2	2	2	1	2	2	1	2	2	2	15	1
2	2	1	2	2	2	2	3	2	2	1	4	2	2	2	1	2	2	10112016	12	1	144	2	0	2	0	2	0	2	2	2	2	1	2	1	0	0	0	0	1	2	2	2	2	2	2	2	2	18	2
2	1	2	2	2	2	2	2	2	1	2	4	2	2	2	1	1	2	10102016	14	1	96	2	0	2	0	2	0	1	2	2	2	1	3	1	0	0	0	0	1	2	2	2	2	2	2	2	2	19	2
2	2	1	2	2	2	2	3	2	2	1	4	2	2	2	1	2	2	3112017	12	2	0	2	0	2	0	2	0	1	1	2	2	1	3	1	0	0	0	0	1	2	2	2	2	2	2	2	2	18	2
2	2	2	1	2	2	2	3	2	2	1	4	2	2	2	1	2	1	7122016	17	2	0	2	0	2	0	2	0	1	1	2	2	1	3	2	0	0	1	2	1	2	2	2	2	1	2	2	2	20	2
2	1	2	2	2	2	2	2	2	1	2	4	2	2	2	1	2	2	10102016	12	1	108	2	0	2	0	2	0	1	2	2	2	1	2	1	0	0	0	0	1	2	2	2	2	2	2	2	2	18	2
2	2	2	1	2	2	2	2	2	1	2	3	2	2	1	2	2	2	13102016	16	2	0	1	3	2	0	2	0	2	2	2	2	1	3	4	1	0	2	1	2	1	2	2	1	1	2	2	2	16	2
2	1	2	2	2	2	2	3	2	2	1	4	2	2	2	1	2	2	11122016	13	1	108	2	0	2	0	2	0	1	1	2	2	1	3	1	0	0	0	0	1	2	2	2	2	2	2	2	2	19	2
2	2	2	2	2	1	2	2	2	1	2	3	2	2	1	2	2	2	18122016	13	2	0	2	0	2	0	2	0	1	1	1	2	3	3	7	3	0	3	3	2	2	1	2	2	1	2	2	2	15	1
2	2	1	2	2	2	2	2	2	1	2	3	2	2	1	2	1	2	3112016	14	2	0	2	0	2	0	2	0	2	2	2	2	1	2	3	2	0	0	2	2	2	1	2	2	2	1	2	2	20	2
2	1	2	2	2	2	2	2	2	1	2	4	2	2	2	1	1	2	8112016	14	1	48	2	0	2	0	2	0	2	2	2	2	1	2	1	0	0	0	0	1	2	2	2	2	2	2	2	2	15	1
2	2	2	1	2	2	2	3	2	2	1	2	2	1	2	2	1	2	17122016	13	2	0	2	0	2	0	2	0	2	2	2	2	1	2	1	0	0	0	0	1	2	2	2	2	2	2	2	2	22	2
2	2	1	2	2	2	2	2	2	1	2	3	2	2	1	2	1	2	25112016	14	1	12	2	0	2	0	2	0	2	2	2	2	1	3	4	2	0	1	2	2	2	1	2	1	2	2	2	2	17	2
2	2	1	2	2	2	2	2	2	1	2	3	2	2	1	2	1	1	22102016	13	2	0	2	0	2	0	2	0	2	2	2	2	1	3	2	1	0	0	1	2	1	2	2	2	2	2	2	2	18	2
2	2	1	2	2	2	2	3	2	2	1	1	1	2	2	2	2	1	15112016	11	2	0	2	0	2	0	1	120	2	2	2	2	1	2	1	0	0	0	0	1	2	2	2	2	2	2	2	2	23	2
2	2	2	1	2	2	2	3	2	2	1	2	2	1	2	2	1	2	11112016	14	1	216	2	0	2	0	2	0	2	2	2	2	1	2	2	0	1	0	1	2	1	2	2	2	2	1	2	2	29	2
2	2	2	1	2	2	2	2	2	1	2	2	2	1	2	2	1	2	10122016	12	2	0	2	0	2	0	2	0	2	2	2	2	3	3	4	1	0	2	1	2	1	2	2	1	1	2	2	2	16	2
2	2	1	2	2	2	2	2	2	1	2	3	2	2	1	2	2	2	12112016	14	1	144	2	0	2	0	2	0	1	2	2	2	1	3	1	0	0	0	0	1	2	2	2	2	2	2	2	2	19	2
2	2	2	1	2	2	2	3	2	2	1	4	2	2	2	1	1	2	11112016	12	2	0	2	0	2	0	2	0	1	1	2	2	1	2	1	0	0	0	0	1	2	2	2	2	2	2	2	2	24	2
2	2	1	2	2	2	2	2	2	1	2	3	2	2	1	2	1	2	18112016	15	2	0	2	0	2	0	2	0	1	1	2	2	1	3	2	0	1	0	1	1	2	2	2	2	2	2	2	2	16	2
2	2	2	2	1	2	2	2	2	1	2	3	2	2	1	2	2	2	30122016	16	2	0	2	0	2	0	2	0	1	2	2	2	1	3	4	3	0	1	3	2	2	1	2	1	2	2	2	2	16	2
2	2	2	2	2	1	2	2	2	1	2	3	2	2	1	2	1	2	5022016	16	2	0	1	62	2	0	2	0	1	1	2	1	3	3	5	3	0	2	4	2	2	1	2	2	1	2	2	2	18	2
2	2	2	1	2	2	2	3	2	2	1	4	2	2	2	1	1	2	8012017	13	2	0	2	0	2	0	2	0	2	2	2	2	1	2	2	0	0	1	0	1	2	2	2	1	2	2	2	2	20	2
2	2	2	2	2	1	2	2	2	1	2	4	2	2	2	1	1	2	20122016	13	2	0	2	0	2	0	2	0	2	2	2	2	3	3	5	2	0	2	2	2	2	1	2	1	1	1	2	2	15	1
2	2	1	2	2	2	2	2	2	1	2	4	2	2	2	1	1	2	10122016	11	2	0	2	0	2	0	1	96	1	2	2	2	2	3	1	0	0	0	0	1	2	2	2	2	2	2	2	2	20	2
2	2	2	2	1	2	2	2	2	1	2	2	2	1	2	2	1	2	12122016	16	2	0	2	0	2	0	2	0	2	2	2	2	1	2	2	1	0	0	1	2	1	2	2	2	2	2	2	2	20	2
2	2	2	2	2	1	2	2	2	1	2	3	2	2	1	2	1	2	15012017	10	2	0	2	0	2	0	1	324	2	2	2	2	1	3	7	5	0	1	5	2	2	2	1	2	1	1	2	2	18	2
2	2	2	1	2	2	2	3	2	2	1	4	2	2	2	1	2	2	5012017	14	1	168	2	0	2	0	2	0	1	2	2	2	1	3	1	0	0	0	0	1	2	2	2	2	2	2	2	2	21	2
2	2	2	1	2	2	2	3	2	2	1	4	2	2	2	1	2	2	26222016	16	1	156	2	0	2	0	1	36	2	2	2	2	1	3	1	0	0	0	0	1	2	2	2	2	2	2	2	2	23	2
2	2	2	1	2	2	2	1	1	2	2	3	2	2	1	2	1	2	4122017	14	2	0	2	0	2	0	2	0	1	1	1	2	1	3	6	3	0	2	3	2	2	1	2	1	1	2	2	1	18	2
2	2	2	2	2	1	2	2	2	1	2	3	2	2	1	2	1	2	9112016	13	2	0	2	0	2	0	2	0	2	2	2	2	1	3	3	1	1	0	3	2	2	1	2	2	2	1	2	2	16	2
2	1	2	2	2	2	2	3	2	2	1	4	2	2	2	1	2	2	13122016	13	1	108	2	0	2	0	1	24	2	2	2	2	1	3	1	0	0	0	0	1	2	2	2	2	2	2	2	2	18	2
2	2	2	1	2	2	2	3	2	2	1	4	2	2	2	1	2	2	20012017	14	2	0	2	0	2	0	2	0	2	2	2	2	1	3	1	0	0	0	0	1	2	2	2	2	2	2	2	2	20	2
2	2	2	2	2	1	2	3	2	2	1	4	2	2	2	1	1	2	21122016	12	2	0	2	0	2	0	1	72	2	2	2	2	3	3	8	2	0	5	2	2	2	1	2	2	1	1	2	2	16	2
2	2	2	1	2	2	2	3	2	2	1	4	2	2	2	1	2	2	13122016	12	1	216	2	0	2	0	2	0	1	1	2	2	3	3	3	0	0	2	0	1	2	2	2	1	1	2	2	2	23	2
2	1	2	2	2	2	2	3	2	2	1	4	2	2	2	1	2	2	1112016	12	2	0	2	0	2	0	2	0	2	2	2	2	1	2	1	0	0	0	0	1	2	2	2	2	2	2	2	2	22	2
2	2	2	1	2	2	2	3	2	2	1	4	2	2	2	1	1	2	23122016	12	2	0	2	0	2	0	2	0	2	2	2	2	1	3	2	0	0	1	0	1	2	2	2	2	1	2	2	2	25	2
2	2	1	2	2	2	2	2	2	1	2	4	2	2	2	1	2	1	1022017	19	2	0	2	0	2	0	2	0	1	2	2	2	1	3	3	1	0	1	1	2	1	2	2	1	2	1	2	2	20	2
2	2	2	2	1	2	2	1	1	2	2	3	2	2	1	2	1	2	20012017	18	2	0	2	0	2	0	2	0	1	1	1	2	2	1	2	1	0	0	1	2	1	2	2	2	2	1	2	2	19	2
2	2	2	1	2	2	2	3	2	2	1	4	2	2	2	1	1	2	21122016	13	2	0	2	0	2	0	2	0	1	1	1	2	1	3	1	0	0	0	0	1	2	2	2	2	2	2	2	2	28	2
2	2	2	1	2	2	2	2	2	1	2	2	2	1	2	2	1	2	19022017	15	2	0	2	0	2	0	2	0	1	1	1	2	3	3	3	2	0	0	1	2	2	1	2	2	2	2	2	2	16	2
2	2	1	2	2	2	2	2	2	1	2	3	2	2	1	2	1	2	29082016	14	2	0	2	0	2	0	2	0	1	1	2	2	1	3	2	1	0	0	1	2	1	2	2	2	2	2	2	2	19	2
2	2	2	1	2	2	2	2	2	1	2	3	2	2	1	2	2	2	10122016	13	1	204	2	0	2	0	2	0	1	2	2	2	1	2	1	0	0	0	0	1	2	2	2	2	2	2	2	2	24	2
2	1	2	2	2	2	2	2	2	1	2	3	2	2	1	2	1	2	8012017	12	1	72	2	0	2	0	2	0	2	2	2	2	1	2	1	0	0	0	0	1	2	2	2	2	2	2	2	2	17	2
2	2	2	1	2	2	2	3	2	2	1	2	2	1	2	2	1	2	11012017	12	2	0	2	0	2	0	2	0	2	2	2	2	1	2	2	1	0	0	1	2	1	2	2	2	2	2	2	2	20	2
2	2	2	2	2	1	2	3	2	2	1	2	2	1	2	2	1	2	12122016	12	2	0	2	0	2	0	2	0	2	2	2	2	1	3	5	3	0	1	3	2	2	1	2	1	2	2	2	2	21	2
2	2	2	2	1	2	2	2	2	1	2	3	2	2	1	2	1	2	31012017	16	2	0	2	0	2	0	1	72	1	2	2	2	1	3	8	3	0	4	4	2	2	1	2	2	1	2	2	2	18	2
2	2	2	1	2	2	2	3	2	2	1	1	1	2	2	2	2	2	21092016	15	2	0	2	0	2	0	2	0	1	1	1	2	1	1	3	1	0	1	1	2	1	2	2	2	2	2	2	2	26	2
2	2	2	1	2	2	2	2	2	1	2	2	2	1	2	2	1	2	21102016	15	2	0	2	0	2	0	2	0	2	2	2	2	1	2	3	2	0	0	2	2	2	1	2	2	2	2	2	2	22	2
2	2	2	1	2	2	2	3	2	2	1	2	2	1	2	2	1	2	22092016	12	2	0	2	0	2	0	2	0	2	2	2	2	2	3	2	2	0	0	1	2	2	1	2	2	2	2	2	2	20	2
2	2	2	2	1	2	2	1	1	2	2	4	2	2	2	1	1	2	25012017	15	2	0	2	0	2	0	2	0	2	2	2	2	1	2	5	4	0	0	4	2	2	2	1	2	2	2	2	2	18	2
2	2	2	2	2	1	2	2	2	1	2	3	2	2	1	2	1	2	29122017	13	2	0	2	0	2	0	2	0	1	1	1	2	3	2	5	0	0	4	0	1	2	2	2	1	1	2	1	2	22	2
2	2	2	2	1	2	2	2	2	1	2	3	2	2	1	2	1	1	5082016	20	2	0	2	0	2	0	2	0	1	2	2	2	1	3	3	2	0	1	2	2	2	1	2	1	2	1	2	2	22	2
2	2	2	1	2	2	2	2	2	1	2	3	2	2	1	2	1	2	23082016	14	2	0	2	0	2	0	2	0	2	2	2	2	1	3	5	3	0	1	3	2	2	1	2	1	2	2	2	2	19	2
2	2	1	2	2	2	2	2	2	1	2	4	2	2	2	1	1	2	5102016	15	2	0	2	0	2	0	2	0	2	2	2	2	1	3	3	2	0	0	2	2	2	1	2	2	2	1	2	2	20	2
2	2	1	2	2	2	2	2	2	1	2	3	2	2	1	2	1	2	5112016	16	2	0	2	0	2	0	2	0	1	2	2	2	1	2	4	0	0	3	0	1	2	2	2	1	2	2	2	2	19	2
2	2	2	1	2	2	2	2	2	1	2	3	2	2	1	2	1	2	2102016	16	2	0	2	0	2	0	2	0	2	2	2	2	1	3	7	3	0	3	3	2	2	1	2	2	1	2	2	2	20	2
2	2	2	1	2	2	2	3	2	2	1	4	2	2	2	1	2	1	4102016	19	2	0	2	0	2	0	2	0	2	2	2	2	1	3	2	0	0	1	0	1	2	2	2	2	1	2	2	2	24	2
2	2	2	1	2	2	2	3	2	2	1	2	2	1	2	2	1	2	28092016	17	2	0	2	0	2	0	2	0	2	2	2	2	1	3	6	3	0	2	3	2	2	1	2	1	1	2	2	2	20	2
2	2	1	2	2	2	2	1	1	2	2	3	2	2	1	2	1	2	28082016	18	2	0	2	0	2	0	2	0	2	2	2	2	1	3	2	0	0	1	0	1	2	2	2	1	2	2	2	2	23	2
2	2	2	1	2	2	2	2	2	1	2	4	2	2	2	1	1	2	28102016	16	2	0	2	0	2	0	2	0	1	1	2	2	1	3	4	2	0	1	2	2	2	1	2	1	2	1	2	2	20	2
2	2	2	2	1	2	2	2	2	1	2	4	2	2	2	1	1	2	10112016	16	2	0	2	0	2	0	2	0	2	2	2	2	1	3	8	6	0	2	4	2	2	2	1	2	1	2	2	2	16	2
2	2	2	1	2	2	2	3	2	2	1	2	2	1	2	2	2	2	26122016	13	2	0	2	0	2	0	2	0	2	2	2	2	1	2	1	0	0	0	0	1	2	2	2	2	2	2	2	2	20	2
2	2	2	1	2	2	2	3	2	2	1	4	2	2	2	1	1	2	24012017	15	2	0	2	0	2	0	2	0	1	2	1	2	1	3	2	0	0	1	0	1	2	2	2	1	2	2	2	2	21	2
2	2	2	2	1	2	2	3	2	2	1	2	2	1	2	2	1	2	23012017	16	2	0	2	0	2	0	2	0	1	2	2	2	2	1	4	1	0	2	1	2	1	2	2	1	2	1	2	2	23	2
2	2	2	1	2	2	2	2	2	1	2	3	2	2	1	2	1	2	6012017	16	2	0	2	0	2	0	2	0	1	2	2	2	1	3	6	5	0	0	5	2	2	2	1	2	2	2	2	2	17	2
2	2	2	1	2	2	2	2	2	1	2	4	2	2	2	1	1	2	23022017	14	2	0	1	36	2	0	2	0	2	2	2	2	1	3	3	2	0	0	1	2	2	1	2	2	2	1	2	2	19	2
2	2	2	2	1	2	2	3	2	2	1	3	2	2	1	2	1	2	25122016	19	2	0	2	0	2	0	2	0	2	2	2	2	2	3	1	1	0	0	1	2	1	2	2	2	2	1	2	2	20	2
2	2	2	2	1	2	2	2	2	1	2	2	2	1	2	2	1	2	2022017	17	2	0	2	0	2	0	2	0	1	2	2	2	1	2	9	6	0	2	5	2	2	2	1	2	1	2	2	2	17	2
2	2	2	1	2	2	2	2	2	1	2	3	2	2	1	2	1	2	18022017	13	2	0	2	0	2	0	2	0	1	1	1	2	1	3	5	0	0	4	0	1	2	2	2	1	2	2	2	2	13	1
2	2	2	1	2	2	2	2	2	1	2	3	2	2	1	2	1	2	8022017	11	1	204	2	0	2	0	2	0	2	2	2	2	1	2	3	2	0	0	1	2	2	1	2	2	2	2	2	2	16	2
1	1	2	2	2	2	2	2	2	1	2	4	2	2	2	1	2	2	21032017	13	1	108	2	0	2	0	2	0	2	2	2	2	1	2	1	0	0	1	0	1	2	2	2	2	2	2	2	2	21	2
1	2	1	2	2	2	2	2	2	1	2	4	2	2	2	1	1	1	22032017	13	2	0	2	0	2	0	2	0	2	2	2	2	1	3	4	3	0	1	3	2	2	1	2	2	2	2	2	2	16	2
2	2	2	1	2	2	2	2	2	1	2	3	2	2	1	2	1	2	2012017	12	2	0	2	0	2	0	2	0	2	2	2	2	1	2	3	0	0	2	0	1	2	2	2	1	2	2	2	2	20	2
2	2	2	1	2	2	2	1	1	2	2	4	2	2	2	1	1	2	20092016	14	2	0	2	0	2	0	2	0	1	1	1	2	3	3	3	1	0	1	1	2	1	2	2	2	1	2	2	2	16	2
2	2	2	1	2	2	2	2	2	1	2	3	2	2	1	2	1	2	2102016	13	2	0	2	0	2	0	2	0	2	2	2	2	1	2	5	3	0	0	2	2	2	1	2	2	1	2	2	2	16	2
1	2	2	2	1	2	2	1	1	2	2	4	2	2	2	1	2	2	22112016	14	2	0	2	0	2	0	2	0	1	1	1	2	3	3	4	1	0	3	1	2	1	2	2	1	2	2	2	2	15	1
2	2	2	2	1	2	2	3	2	2	1	4	2	2	2	1	1	2	25102016	14	2	0	2	0	2	0	2	0	2	2	2	2	1	3	4	0	0	3	0	1	2	2	2	1	1	2	2	2	27	2
2	2	2	1	2	2	2	3	2	2	1	4	2	2	2	1	1	2	2022017	9	1	240	2	0	1	240	2	0	2	2	2	2	1	3	5	2	0	0	2	2	2	1	2	1	2	2	2	2	22	2
2	2	2	1	2	2	2	2	2	1	2	3	2	2	1	2	1	2	19112016	16	2	0	2	0	2	0	2	0	1	2	1	2	3	3	5	4	0	0	4	2	2	2	1	2	2	1	2	2	17	2
2	2	1	2	2	2	2	3	2	2	1	1	1	2	2	2	2	2	5112016	13	2	0	2	0	2	0	2	0	2	2	2	2	1	2	2	0	1	0	1	2	1	2	2	2	2	1	2	2	18	2
2	2	1	2	2	2	2	2	2	1	2	4	2	2	2	1	1	2	4112016	15	2	0	2	0	2	0	2	0	2	2	2	2	1	3	4	1	0	2	1	2	1	2	2	2	1	2	2	2	18	2
2	2	1	2	2	2	2	3	2	2	1	4	2	2	2	1	2	2	11112016	14	2	0	2	0	2	0	2	0	1	2	2	2	1	3	4	1	0	2	1	2	1	2	2	2	1	2	2	2	17	2
2	2	2	2	1	2	2	3	2	2	1	2	2	1	2	2	1	2	20102016	13	2	0	2	0	2	0	2	0	1	1	2	2	1	2	3	2	0	0	2	2	2	1	2	2	2	2	2	2	16	2
2	2	2	1	2	2	2	2	2	1	2	2	2	1	2	2	1	2	10112016	13	2	0	2	0	2	0	2	0	2	2	2	2	1	3	3	2	0	0	2	2	2	1	2	2	2	2	2	2	16	2
2	2	2	1	2	2	2	2	2	1	2	2	2	1	2	2	1	2	7112016	14	2	0	2	0	2	0	2	0	2	2	2	2	1	2	4	3	0	0	3	2	2	1	2	2	2	2	2	2	17	2
2	2	1	2	2	2	2	1	1	2	2	4	2	2	2	1	2	2	5012017	15	1	96	2	0	2	0	2	0	1	1	2	2	1	3	1	0	0	0	0	1	2	2	2	2	2	2	2	2	13	1
2	2	2	1	2	2	2	3	2	2	1	2	2	1	2	2	1	2	2032017	17	2	0	2	0	2	0	2	0	1	2	2	2	1	3	3	2	0	0	2	2	2	1	2	2	2	1	2	2	22	2
2	1	2	2	2	2	2	3	2	2	1	4	2	2	2	1	2	2	15032017	13	1	36	2	0	2	0	2	0	1	2	2	2	1	3	2	0	0	1	0	1	2	2	2	1	2	2	2	2	19	2
2	2	2	1	2	2	2	3	2	2	1	1	1	2	2	2	2	2	17112016	12	1	204	2	0	2	0	2	0	2	2	2	2	1	3	1	0	0	0	0	1	2	2	2	2	2	2	2	2	19	2
2	1	2	2	2	2	2	3	2	2	1	4	2	2	2	1	2	2	20092016	14	2	0	2	0	2	0	2	0	2	2	2	2	1	2	1	0	0	0	0	1	2	2	2	2	2	2	2	2	19	2
2	2	2	1	2	2	2	2	2	1	2	3	2	2	1	2	2	2	6082016	18	2	0	2	0	2	0	2	0	1	1	2	2	3	3	6	1	0	4	1	2	1	2	2	1	1	1	2	2	19	2
2	2	2	1	2	2	2	3	2	2	1	1	1	2	2	2	1	2	4012017	13	1	180	2	0	2	0	1	12	2	2	2	2	1	2	1	0	0	0	0	1	2	2	2	2	1	2	2	2	14	1
1	2	1	2	2	2	2	3	2	2	1	4	2	2	2	1	1	2	23012017	14	1	108	2	0	2	0	2	0	1	1	2	2	1	3	3	1	0	2	1	2	1	2	2	2	1	2	2	2	17	2
2	2	2	2	1	2	2	3	2	2	1	1	1	2	2	2	1	2	6022017	14	2	0	2	0	2	0	2	0	2	2	2	2	1	2	2	1	0	0	1	2	1	2	2	2	2	2	2	2	19	2
2	1	2	2	2	2	2	3	2	2	1	1	1	2	2	2	2	2	15022017	13	2	0	2	0	2	0	2	0	2	2	2	2	1	2	1	0	0	0	0	1	2	2	2	2	2	2	2	2	17	2
2	2	2	2	1	2	2	3	2	2	1	2	2	1	2	2	1	2	27122016	14	1	228	2	0	2	0	2	0	2	2	2	2	1	3	2	0	0	1	0	1	2	2	2	1	2	2	2	2	25	2
1	2	1	2	2	2	2	3	2	2	1	4	2	2	2	1	2	1	23102016	12	2	0	2	0	2	0	2	0	2	2	2	1	1	3	3	0	0	3	0	1	2	2	2	2	1	2	2	2	21	2
[truncated: 18 more columns]
